# Supplementary material for: Deammonification Potential of Pig Slurries and Vapor Condensates from Sewage Sludge Drying—Substrate Quality and Inhibition
Source: Bioengineering (Basel). 2023 Jul 11;10(7):826. doi: 10.3390/bioengineering10070826 (PMC10376242; doi:10.3390/bioengineering10070826)
Supplement: Supplementary file 1 [file bioengineering-10-00826-s001.zip]

Archive with 9 entries (9 files):
- Table_S1.png
- Table_S2.png
- Table_S3.png
- Table_S4.png
- Table_S5.png
- Table_S6.png
- Table_S7.png
- Table_S8.png
- Table_S9.png
